# Supplementary material for: Study of the Effect of Wild-Type and Transiently Expressing CXCR4 and IL-10 Mesenchymal Stromal Cells in a Mouse Model of Peritonitis
Source: Int J Mol Sci. 2023 Dec 30;25(1):520. doi: 10.3390/ijms25010520 (PMC10778615; doi:10.3390/ijms25010520)
Supplement: Supplementary file 1 [file ijms-25-00520-s001.zip]

Archive with 1 entries (1 files):
- ijms-2759124-Supplementary Tables.pdf
